# Supplementary material for: Concordance between cancer gene alterations in tumor and circulating tumor DNA correlates with poor survival in a real‐world precision‐medicine population
Source: Mol Oncol. 2023 Mar 25;17(9):1844–56. doi: 10.1002/1878-0261.13383 (PMC10483598; doi:10.1002/1878-0261.13383)
Supplement: Supplementary file 7 — Table S1. A list of genes compared in the two cohorts of the study. [file MOL2-17-1844-s007.xlsx]

## Sheet: supplementary_table_1
Supplementary Table 1. A list of genes compared in the two cohorts of the study (i) before 2.2015 and (ii) after 2.2015.
Guardant 360 panel tested before February 2015 included 54 genes. All samples analyzed before February 2015 were analyzed by this 54 gene panel. Samples tested afterwards were analyzed by different panels versions that included 68-73 genes in ctDNA analysis. Sixty-three genes were mutual to all of these panels and others were excluded from the analysis. We analyzed genes that were sequenced in bo…
mutations before 2.2015	amplifications before 2.2015	mutations after 2.2015	amplifications after 2.2015
ABL1	EGFR	AKT1	AR
AR	ERBB2	ALK	BRAF
CDH1	MET	APC	CCNE1
ERBB2		AR	CDK4
FGFR1		ARID1A	CDK6
GNA11		ATM	EGFR
HRAS		BRAF	ERBB2
JAK3		BRCA1	FGFR1
MET		BRCA2	FGFR2
NOTCH1		CCNE1	KIT
PIK3CA		CDH1	KRAS
RB1		CDK4	MET
SMO		CDK6	MYC
TP53		CDKN2A	PDGFRA
AKT1		CTNNB1	PIK3CA
ATM		EGFR	RAF1
CSF1R		ERBB2
ERBB4		ESR1
FGFR2		EZH2
GNAQ		FBXW7
IDH1		FGFR1
KDR		FGFR2
MLH1		FGFR3
NPM1		GNA11
PTEN		GNAQ
RET		GNAS
SRC		HRAS
VHL		IDH1
ALK		IDH2
BRAF		JAK2
CTNNB1		JAK3
EZH2		KIT
FGFR3		KRAS
GNAS		MAP2K1
IDH2		MAP2K2
KIT		MET
MPL		MLH1
NRAS		MPL
PTPN11		MYC
SMAD4		NF1
STK11		NOTCH1
APC		NPM1
CDKN2A		NRAS
EGFR		NTRK1
FBXW7		PDGFRA
FLT3		PIK3CA
HNF1A		PTEN
JAK2		PTPN11
KRAS		RAF1
MYC		RET
PDGFRA		SMAD4
SMARCB1		SMO
TERT		STK11
		TP53
		VHL
